# Supplementary material for: ADP-ribosyltransferase-based biocatalysis of nonhydrolyzable NAD+ analogs
Source: J Biol Chem. 2024 Dec 18;301(1):108106. doi: 10.1016/j.jbc.2024.108106 (PMC11786771; doi:10.1016/j.jbc.2024.108106)
Supplement: Supplementary Data file [file mmc2.xlsx]

## Sheet: rPtxS1_EThcD
subset_mod_conf_75_PTX_EThcD_processed
prot_acc	prot_desc	pep_query	pep_exp_z	pep_score	pep_expect	pep_seq	pep_var_mod	pep_var_mod_pos	modified_sequence	modified_sites	pep_var_mod_conf	spectrumID	rawFilename
1::P04977	Pertussis toxin subunit 1 OS=Bordetella pertussis (strain Tohama I / ATCC BAA-589 / NCTC 13251) OX=257313 GN=ptxA PE=1 SV=1	197	3	42.03	0.00011	ILAGALATYQSEYLAHR	ADP-Ribosyl EThcD NEW (CDEHKNQRSTY)	0.00000000100000000.0	ILAGALATyQSEYLAHR	Y9	78.07	9231	PTX.raw
1::P04977	Pertussis toxin subunit 1 OS=Bordetella pertussis (strain Tohama I / ATCC BAA-589 / NCTC 13251) OX=257313 GN=ptxA PE=1 SV=1	198	3	50.52	1.8e-05	ILAGALATYQSEYLAHR	ADP-Ribosyl EThcD NEW (CDEHKNQRSTY)	0.00000000100000000.0	ILAGALATyQSEYLAHR	Y9	87.14	9232	PTX.raw
1::P04977	Pertussis toxin subunit 1 OS=Bordetella pertussis (strain Tohama I / ATCC BAA-589 / NCTC 13251) OX=257313 GN=ptxA PE=1 SV=1	200	3	45.42	5.5e-05	ILAGALATYQSEYLAHR	ADP-Ribosyl EThcD NEW (CDEHKNQRSTY)	0.00000000100000000.0	ILAGALATyQSEYLAHR	Y9	77.7	9229	PTX.raw
1::P04977	Pertussis toxin subunit 1 OS=Bordetella pertussis (strain Tohama I / ATCC BAA-589 / NCTC 13251) OX=257313 GN=ptxA PE=1 SV=1	212	3	55.91	5.7e-06	ILAGALATYQSEYLAHR	ADP-Ribosyl EThcD NEW (CDEHKNQRSTY)	0.00000000100000000.0	ILAGALATyQSEYLAHR	Y9	86.35	9204	PTX.raw
1::P04977	Pertussis toxin subunit 1 OS=Bordetella pertussis (strain Tohama I / ATCC BAA-589 / NCTC 13251) OX=257313 GN=ptxA PE=1 SV=1	213	3	49.68	2.2e-05	ILAGALATYQSEYLAHR	ADP-Ribosyl EThcD NEW (CDEHKNQRSTY)	0.00000000100000000.0	ILAGALATyQSEYLAHR	Y9	82.34	9203	PTX.raw
1::P04977	Pertussis toxin subunit 1 OS=Bordetella pertussis (strain Tohama I / ATCC BAA-589 / NCTC 13251) OX=257313 GN=ptxA PE=1 SV=1	214	3	61.45	1.7e-06	ILAGALATYQSEYLAHR	ADP-Ribosyl EThcD NEW (CDEHKNQRSTY)	0.00000000100000000.0	ILAGALATyQSEYLAHR	Y9	90.48	9206	PTX.raw
1::P04977	Pertussis toxin subunit 1 OS=Bordetella pertussis (strain Tohama I / ATCC BAA-589 / NCTC 13251) OX=257313 GN=ptxA PE=1 SV=1	215	3	53.47	9.7e-06	ILAGALATYQSEYLAHR	ADP-Ribosyl EThcD NEW (CDEHKNQRSTY)	0.00000000100000000.0	ILAGALATyQSEYLAHR	Y9	84.07	9205	PTX.raw
1::P04977	Pertussis toxin subunit 1 OS=Bordetella pertussis (strain Tohama I / ATCC BAA-589 / NCTC 13251) OX=257313 GN=ptxA PE=1 SV=1	216	3	47.94	3.2e-05	ILAGALATYQSEYLAHR	ADP-Ribosyl EThcD NEW (CDEHKNQRSTY)	0.00000000100000000.0	ILAGALATyQSEYLAHR	Y9	79.29	9207	PTX.raw
	Key data reliabilty metrics:
	pep_expect = expectation value (threshold 0.05)
	pep_var_mod_conf = site localization probability (threshold 75 %)

## Sheet: rPtxS1_HCD
subset_mod_conf_75_PTX_HCD_processed
prot_acc	prot_desc	pep_query	pep_exp_z	pep_score	pep_expect	pep_seq	pep_var_mod	pep_var_mod_pos	modified_sequence	modified_sites	pep_var_mod_conf	spectrumID	rawFilename
1::P04977	Pertussis toxin subunit 1 OS=Bordetella pertussis (strain Tohama I / ATCC BAA-589 / NCTC 13251) OX=257313 GN=ptxA PE=1 SV=1	10790	3	86.92	7.1e-09	SCQVGSSNSAFVSTSSSR	ADP-Ribosyl HCD NEW (CDEHKNQRSTY)	0.010000000000000000.0	ScQVGSSNSAFVSTSSSR	C2	100	4711	PTX.raw
1::P04977	Pertussis toxin subunit 1 OS=Bordetella pertussis (strain Tohama I / ATCC BAA-589 / NCTC 13251) OX=257313 GN=ptxA PE=1 SV=1	10791	2	36.16	0.00041	SCQVGSSNSAFVSTSSSR	ADP-Ribosyl HCD NEW (CDEHKNQRSTY)	0.010000000000000000.0	ScQVGSSNSAFVSTSSSR	C2	99.77	4779	PTX.raw
1::P04977	Pertussis toxin subunit 1 OS=Bordetella pertussis (strain Tohama I / ATCC BAA-589 / NCTC 13251) OX=257313 GN=ptxA PE=1 SV=1	10792	2	95.35	1.1e-09	SCQVGSSNSAFVSTSSSR	ADP-Ribosyl HCD NEW (CDEHKNQRSTY)	0.010000000000000000.0	ScQVGSSNSAFVSTSSSR	C2	100	4790	PTX.raw
1::P04977	Pertussis toxin subunit 1 OS=Bordetella pertussis (strain Tohama I / ATCC BAA-589 / NCTC 13251) OX=257313 GN=ptxA PE=1 SV=1	10793	2	103.49	2e-10	SCQVGSSNSAFVSTSSSR	ADP-Ribosyl HCD NEW (CDEHKNQRSTY)	0.010000000000000000.0	ScQVGSSNSAFVSTSSSR	C2	100	4788	PTX.raw
1::P04977	Pertussis toxin subunit 1 OS=Bordetella pertussis (strain Tohama I / ATCC BAA-589 / NCTC 13251) OX=257313 GN=ptxA PE=1 SV=1	10794	2	102.7	2.3e-10	SCQVGSSNSAFVSTSSSR	ADP-Ribosyl HCD NEW (CDEHKNQRSTY)	0.010000000000000000.0	ScQVGSSNSAFVSTSSSR	C2	100	4786	PTX.raw
1::P04977	Pertussis toxin subunit 1 OS=Bordetella pertussis (strain Tohama I / ATCC BAA-589 / NCTC 13251) OX=257313 GN=ptxA PE=1 SV=1	10795	2	95.39	1.1e-09	SCQVGSSNSAFVSTSSSR	ADP-Ribosyl HCD NEW (CDEHKNQRSTY)	0.010000000000000000.0	ScQVGSSNSAFVSTSSSR	C2	100	4784	PTX.raw
1::P04977	Pertussis toxin subunit 1 OS=Bordetella pertussis (strain Tohama I / ATCC BAA-589 / NCTC 13251) OX=257313 GN=ptxA PE=1 SV=1	10796	2	121.2	5.1e-12	SCQVGSSNSAFVSTSSSR	ADP-Ribosyl HCD NEW (CDEHKNQRSTY)	0.010000000000000000.0	ScQVGSSNSAFVSTSSSR	C2	100	4782	PTX.raw
1::P04977	Pertussis toxin subunit 1 OS=Bordetella pertussis (strain Tohama I / ATCC BAA-589 / NCTC 13251) OX=257313 GN=ptxA PE=1 SV=1	11164	2	58.06	3.6e-06	ILAGALATYQSEYLAHR	ADP-Ribosyl HCD NEW (CDEHKNQRSTY)	0.00000000100000000.0	ILAGALATyQSEYLAHR	Y9	86.82	8988	PTX.raw
1::P04977	Pertussis toxin subunit 1 OS=Bordetella pertussis (strain Tohama I / ATCC BAA-589 / NCTC 13251) OX=257313 GN=ptxA PE=1 SV=1	11165	2	62.08	1.5e-06	ILAGALATYQSEYLAHR	ADP-Ribosyl HCD NEW (CDEHKNQRSTY)	0.00000000100000000.0	ILAGALATyQSEYLAHR	Y9	88.31	8994	PTX.raw
1::P04977	Pertussis toxin subunit 1 OS=Bordetella pertussis (strain Tohama I / ATCC BAA-589 / NCTC 13251) OX=257313 GN=ptxA PE=1 SV=1	11167	2	39.12	0.00021	ILAGALATYQSEYLAHR	ADP-Ribosyl HCD NEW (CDEHKNQRSTY)	0.00000000100000000.0	ILAGALATyQSEYLAHR	Y9	79.72	8986	PTX.raw
1::P04977	Pertussis toxin subunit 1 OS=Bordetella pertussis (strain Tohama I / ATCC BAA-589 / NCTC 13251) OX=257313 GN=ptxA PE=1 SV=1	11168	2	72.28	1.7e-07	ILAGALATYQSEYLAHR	ADP-Ribosyl HCD NEW (CDEHKNQRSTY)	0.00000000100000000.0	ILAGALATyQSEYLAHR	Y9	86.78	8992	PTX.raw
1::P04977	Pertussis toxin subunit 1 OS=Bordetella pertussis (strain Tohama I / ATCC BAA-589 / NCTC 13251) OX=257313 GN=ptxA PE=1 SV=1	11173	3	44.46	6.8e-05	ILAGALATYQSEYLAHR	ADP-Ribosyl HCD NEW (CDEHKNQRSTY)	0.00000001000000000.0	ILAGALAtYQSEYLAHR	T8	87.65	12248	PTX.raw
1::P04977	Pertussis toxin subunit 1 OS=Bordetella pertussis (strain Tohama I / ATCC BAA-589 / NCTC 13251) OX=257313 GN=ptxA PE=1 SV=1	11178	3	32.59	0.00088	ILAGALATYQSEYLAHR	ADP-Ribosyl HCD NEW (CDEHKNQRSTY)	0.00000001000000000.0	ILAGALAtYQSEYLAHR	T8	78.51	9545	PTX.raw
1::P04977	Pertussis toxin subunit 1 OS=Bordetella pertussis (strain Tohama I / ATCC BAA-589 / NCTC 13251) OX=257313 GN=ptxA PE=1 SV=1	11189	3	47.25	3.7e-05	ILAGALATYQSEYLAHR	ADP-Ribosyl HCD NEW (CDEHKNQRSTY)	0.00000001000000000.0	ILAGALAtYQSEYLAHR	T8	88.85	8942	PTX.raw
1::P04977	Pertussis toxin subunit 1 OS=Bordetella pertussis (strain Tohama I / ATCC BAA-589 / NCTC 13251) OX=257313 GN=ptxA PE=1 SV=1	11196	2	45.2	5.8e-05	ILAGALATYQSEYLAHR	ADP-Ribosyl HCD NEW (CDEHKNQRSTY)	0.00000001000000000.0	ILAGALAtYQSEYLAHR	T8	88.53	8762	PTX.raw
1::P04977	Pertussis toxin subunit 1 OS=Bordetella pertussis (strain Tohama I / ATCC BAA-589 / NCTC 13251) OX=257313 GN=ptxA PE=1 SV=1	11205	3	39.63	0.00019	ILAGALATYQSEYLAHR	ADP-Ribosyl HCD NEW (CDEHKNQRSTY)	0.00000001000000000.0	ILAGALAtYQSEYLAHR	T8	86.07	12060	PTX.raw
1::P04977	Pertussis toxin subunit 1 OS=Bordetella pertussis (strain Tohama I / ATCC BAA-589 / NCTC 13251) OX=257313 GN=ptxA PE=1 SV=1	11208	3	53.58	9.5e-06	ILAGALATYQSEYLAHR	ADP-Ribosyl HCD NEW (CDEHKNQRSTY)	0.00000001000000000.0	ILAGALAtYQSEYLAHR	T8	91.56	8748	PTX.raw
	Key data reliabilty metrics:
	pep_expect = expectation value (threshold 0.05)
	pep_var_mod_conf = site localization probability (threshold 75 %)

## Sheet: rPtxS1_NAD+_EThcD
subset_mod_conf_75_PTX_NAD_EThcD_processed
prot_acc	prot_desc	pep_query	pep_exp_z	pep_score	pep_expect	pep_seq	pep_var_mod	pep_var_mod_pos	modified_sequence	modified_sites	pep_var_mod_conf	spectrumID	rawFilename
1::P04977	Pertussis toxin subunit 1 OS=Bordetella pertussis (strain Tohama I / ATCC BAA-589 / NCTC 13251) OX=257313 GN=ptxA PE=1 SV=1	119	3	54.29	8.1e-06	ILAGALATYQSEYLAHR	ADP-Ribosyl EThcD NEW (CDEHKNQRSTY)	0.00000000100000000.0	ILAGALATyQSEYLAHR	Y9	85.99	8209	PTX_NAD.raw
1::P04977	Pertussis toxin subunit 1 OS=Bordetella pertussis (strain Tohama I / ATCC BAA-589 / NCTC 13251) OX=257313 GN=ptxA PE=1 SV=1	120	3	48.7	2.7e-05	ILAGALATYQSEYLAHR	ADP-Ribosyl EThcD NEW (CDEHKNQRSTY)	0.00000000100000000.0	ILAGALATyQSEYLAHR	Y9	83.28	8208	PTX_NAD.raw
1::P04977	Pertussis toxin subunit 1 OS=Bordetella pertussis (strain Tohama I / ATCC BAA-589 / NCTC 13251) OX=257313 GN=ptxA PE=1 SV=1	121	3	53.62	9.4e-06	ILAGALATYQSEYLAHR	ADP-Ribosyl EThcD NEW (CDEHKNQRSTY)	0.00000000100000000.0	ILAGALATyQSEYLAHR	Y9	86.12	8206	PTX_NAD.raw
1::P04977	Pertussis toxin subunit 1 OS=Bordetella pertussis (strain Tohama I / ATCC BAA-589 / NCTC 13251) OX=257313 GN=ptxA PE=1 SV=1	122	3	48.13	3.1e-05	ILAGALATYQSEYLAHR	ADP-Ribosyl EThcD NEW (CDEHKNQRSTY)	0.00000000100000000.0	ILAGALATyQSEYLAHR	Y9	80.52	8205	PTX_NAD.raw
1::P04977	Pertussis toxin subunit 1 OS=Bordetella pertussis (strain Tohama I / ATCC BAA-589 / NCTC 13251) OX=257313 GN=ptxA PE=1 SV=1	123	3	45.92	4.9e-05	ILAGALATYQSEYLAHR	ADP-Ribosyl EThcD NEW (CDEHKNQRSTY)	0.00000000100000000.0	ILAGALATyQSEYLAHR	Y9	80.41	8207	PTX_NAD.raw
1::P04977	Pertussis toxin subunit 1 OS=Bordetella pertussis (strain Tohama I / ATCC BAA-589 / NCTC 13251) OX=257313 GN=ptxA PE=1 SV=1	169	4	37.37	0.00031	ILAGALATYQSEYLAHRR	ADP-Ribosyl EThcD NEW (CDEHKNQRSTY)	0.000000001000000000.0	ILAGALATyQSEYLAHRR	Y9	80.78	8187	PTX_NAD.raw
1::P04977	Pertussis toxin subunit 1 OS=Bordetella pertussis (strain Tohama I / ATCC BAA-589 / NCTC 13251) OX=257313 GN=ptxA PE=1 SV=1	170	4	32.44	0.00091	ILAGALATYQSEYLAHRR	ADP-Ribosyl EThcD NEW (CDEHKNQRSTY)	0.000000001000000000.0	ILAGALATyQSEYLAHRR	Y9	75.11	8186	PTX_NAD.raw
	Key data reliabilty metrics:
	pep_expect = expectation value (threshold 0.05)
	pep_var_mod_conf = site localization probability (threshold 75 %)

## Sheet: rPtxS1_NAD+_HCD
subset_mod_conf_75_PTX_NAD_HCD_processed
prot_acc	prot_desc	pep_query	pep_exp_z	pep_score	pep_expect	pep_seq	pep_var_mod	pep_var_mod_pos	modified_sequence	modified_sites	pep_var_mod_conf	spectrumID	rawFilename
1::P04977	Pertussis toxin subunit 1 OS=Bordetella pertussis (strain Tohama I / ATCC BAA-589 / NCTC 13251) OX=257313 GN=ptxA PE=1 SV=1	7112	3	58.16	3.5e-06	ILAGALATYQSEYLAHR	ADP-Ribosyl HCD NEW (CDEHKNQRSTY)	0.00000001000000000.0	ILAGALAtYQSEYLAHR	T8	80.91	7931	PTX_NAD.raw
1::P04977	Pertussis toxin subunit 1 OS=Bordetella pertussis (strain Tohama I / ATCC BAA-589 / NCTC 13251) OX=257313 GN=ptxA PE=1 SV=1	7113	3	64.2	9.6e-07	ILAGALATYQSEYLAHR	ADP-Ribosyl HCD NEW (CDEHKNQRSTY)	0.00000001000000000.0	ILAGALAtYQSEYLAHR	T8	95.41	7935	PTX_NAD.raw
1::P04977	Pertussis toxin subunit 1 OS=Bordetella pertussis (strain Tohama I / ATCC BAA-589 / NCTC 13251) OX=257313 GN=ptxA PE=1 SV=1	7114	3	69.89	2.8e-07	ILAGALATYQSEYLAHR	ADP-Ribosyl HCD NEW (CDEHKNQRSTY)	0.00000001000000000.0	ILAGALAtYQSEYLAHR	T8	93.48	7929	PTX_NAD.raw
1::P04977	Pertussis toxin subunit 1 OS=Bordetella pertussis (strain Tohama I / ATCC BAA-589 / NCTC 13251) OX=257313 GN=ptxA PE=1 SV=1	7115	3	58.09	3.6e-06	ILAGALATYQSEYLAHR	ADP-Ribosyl HCD NEW (CDEHKNQRSTY)	0.00000001000000000.0	ILAGALAtYQSEYLAHR	T8	91.94	7937	PTX_NAD.raw
1::P04977	Pertussis toxin subunit 1 OS=Bordetella pertussis (strain Tohama I / ATCC BAA-589 / NCTC 13251) OX=257313 GN=ptxA PE=1 SV=1	7116	3	64.15	9.7e-07	ILAGALATYQSEYLAHR	ADP-Ribosyl HCD NEW (CDEHKNQRSTY)	0.00000001000000000.0	ILAGALAtYQSEYLAHR	T8	95.41	7933	PTX_NAD.raw
	Key data reliabilty metrics:
	pep_expect = expectation value (threshold 0.05)
	pep_var_mod_conf = site localization probability (threshold 75 %)

## Sheet: rPtxS1_NAD+_rGi_EThcD
subset_mod_conf_75_PTX_NAD_Galphai_EThcD_processed
prot_acc	prot_desc	pep_query	pep_exp_z	pep_score	pep_expect	pep_seq	pep_var_mod	pep_var_mod_pos	modified_sequence	modified_sites	pep_var_mod_conf	spectrumID	rawFilename
1::P04977	Pertussis toxin subunit 1 OS=Bordetella pertussis (strain Tohama I / ATCC BAA-589 / NCTC 13251) OX=257313 GN=ptxA PE=1 SV=1	434	3	54.14	8.4e-06	ILAGALATYQSEYLAHR	ADP-Ribosyl EThcD NEW (CDEHKNQRSTY)	0.00000000100000000.0	ILAGALATyQSEYLAHR	Y9	87.91	9277	PTX_NAD_Galphai.raw
1::P04977	Pertussis toxin subunit 1 OS=Bordetella pertussis (strain Tohama I / ATCC BAA-589 / NCTC 13251) OX=257313 GN=ptxA PE=1 SV=1	435	3	58.14	3.5e-06	ILAGALATYQSEYLAHR	ADP-Ribosyl EThcD NEW (CDEHKNQRSTY)	0.00000000100000000.0	ILAGALATyQSEYLAHR	Y9	92.08	9274	PTX_NAD_Galphai.raw
1::P04977	Pertussis toxin subunit 1 OS=Bordetella pertussis (strain Tohama I / ATCC BAA-589 / NCTC 13251) OX=257313 GN=ptxA PE=1 SV=1	436	3	56.04	5.6e-06	ILAGALATYQSEYLAHR	ADP-Ribosyl EThcD NEW (CDEHKNQRSTY)	0.00000000100000000.0	ILAGALATyQSEYLAHR	Y9	86.3	9275	PTX_NAD_Galphai.raw
1::P04977	Pertussis toxin subunit 1 OS=Bordetella pertussis (strain Tohama I / ATCC BAA-589 / NCTC 13251) OX=257313 GN=ptxA PE=1 SV=1	437	3	59.84	2.4e-06	ILAGALATYQSEYLAHR	ADP-Ribosyl EThcD NEW (CDEHKNQRSTY)	0.00000000100000000.0	ILAGALATyQSEYLAHR	Y9	89.98	9276	PTX_NAD_Galphai.raw
1::P04977	Pertussis toxin subunit 1 OS=Bordetella pertussis (strain Tohama I / ATCC BAA-589 / NCTC 13251) OX=257313 GN=ptxA PE=1 SV=1	438	3	56.76	4.8e-06	ILAGALATYQSEYLAHR	ADP-Ribosyl EThcD NEW (CDEHKNQRSTY)	0.00000000100000000.0	ILAGALATyQSEYLAHR	Y9	89.16	9273	PTX_NAD_Galphai.raw
2::GNAI1_HUMAN	Guanine nucleotide-binding protein G(i) subunit alpha-1 OS=Homo sapiens OX=9606 GN=GNAI1 PE=1 SV=2	82	3	22.79	0.0073	NNLKDCGLF	ADP-Ribosyl EThcD NEW (CDEHKNQRSTY)	0.000001000.0	NNLKDcGLF	C6	98.36	8133	PTX_NAD_Galphai.raw
2::GNAI1_HUMAN	Guanine nucleotide-binding protein G(i) subunit alpha-1 OS=Homo sapiens OX=9606 GN=GNAI1 PE=1 SV=2	83	3	20.84	0.011	NNLKDCGLF	ADP-Ribosyl EThcD NEW (CDEHKNQRSTY)	0.000001000.0	NNLKDcGLF	C6	97.45	8134	PTX_NAD_Galphai.raw
2::GNAI1_HUMAN	Guanine nucleotide-binding protein G(i) subunit alpha-1 OS=Homo sapiens OX=9606 GN=GNAI1 PE=1 SV=2	84	3	18.96	0.017	NNLKDCGLF	ADP-Ribosyl EThcD NEW (CDEHKNQRSTY)	0.000001000.0	NNLKDcGLF	C6	96.12	8132	PTX_NAD_Galphai.raw
2::GNAI1_HUMAN	Guanine nucleotide-binding protein G(i) subunit alpha-1 OS=Homo sapiens OX=9606 GN=GNAI1 PE=1 SV=2	85	3	22.83	0.0072	NNLKDCGLF	ADP-Ribosyl EThcD NEW (CDEHKNQRSTY)	0.000001000.0	NNLKDcGLF	C6	98.37	8136	PTX_NAD_Galphai.raw
2::GNAI1_HUMAN	Guanine nucleotide-binding protein G(i) subunit alpha-1 OS=Homo sapiens OX=9606 GN=GNAI1 PE=1 SV=2	86	3	18.79	0.017	NNLKDCGLF	ADP-Ribosyl EThcD NEW (CDEHKNQRSTY)	0.000001000.0	NNLKDcGLF	C6	95.97	8135	PTX_NAD_Galphai.raw
	Key data reliabilty metrics:
	pep_expect = expectation value (threshold 0.05)
	pep_var_mod_conf = site localization probability (threshold 75 %)

## Sheet: rPtxS1_NAD+_rGi_HCD
subset_mod_conf_75_PTX_NAD_Galphai_HCD_processed
prot_acc	prot_desc	pep_query	pep_exp_z	pep_score	pep_expect	pep_seq	pep_var_mod	pep_var_mod_pos	modified_sequence	modified_sites	pep_var_mod_conf	spectrumID	rawFilename
1::P04977	Pertussis toxin subunit 1 OS=Bordetella pertussis (strain Tohama I / ATCC BAA-589 / NCTC 13251) OX=257313 GN=ptxA PE=1 SV=1	8802	3	51.13	1.6e-05	ILAGALATYQSEYLAHR	ADP-Ribosyl HCD NEW (CDEHKNQRSTY)	0.00000001000000000.0	ILAGALAtYQSEYLAHR	T8	92.34	8323	PTX_NAD_Galphai.raw
2::GNAI1_HUMAN	Guanine nucleotide-binding protein G(i) subunit alpha-1 OS=Homo sapiens OX=9606 GN=GNAI1 PE=1 SV=2	3816	2	15.5	0.035	NNLKDCGLF	ADP-Ribosyl HCD NEW (CDEHKNQRSTY)	0.000001000.0	NNLKDcGLF	C6	91.78	13982	PTX_NAD_Galphai.raw
2::GNAI1_HUMAN	Guanine nucleotide-binding protein G(i) subunit alpha-1 OS=Homo sapiens OX=9606 GN=GNAI1 PE=1 SV=2	3833	2	18.28	0.019	NNLKDCGLF	ADP-Ribosyl HCD NEW (CDEHKNQRSTY)	0.000001000.0	NNLKDcGLF	C6	95.49	14161	PTX_NAD_Galphai.raw
2::GNAI2_HUMAN	Guanine nucleotide-binding protein G(i) subunit alpha-2 OS=Homo sapiens OX=9606 GN=GNAI2 PE=1 SV=3	3816	2	15.5	0.035	NNLKDCGLF	ADP-Ribosyl HCD NEW (CDEHKNQRSTY)	0.000001000.0	NNLKDcGLF	C6	91.78	13982	PTX_NAD_Galphai.raw
2::GNAI2_HUMAN	Guanine nucleotide-binding protein G(i) subunit alpha-2 OS=Homo sapiens OX=9606 GN=GNAI2 PE=1 SV=3	3833	2	18.28	0.019	NNLKDCGLF	ADP-Ribosyl HCD NEW (CDEHKNQRSTY)	0.000001000.0	NNLKDcGLF	C6	95.49	14161	PTX_NAD_Galphai.raw
	Key data reliabilty metrics:
	pep_expect = expectation value (threshold 0.05)
	pep_var_mod_conf = site localization probability (threshold 75 %)
